# Supplementary material for: Rapid and Visual Detection of Heterodera schachtii Using Recombinase Polymerase Amplification Combined with Cas12a-Mediated Technology
Source: Int J Mol Sci. 2021 Nov 22;22(22):12577. doi: 10.3390/ijms222212577 (PMC8618885; doi:10.3390/ijms222212577)
Supplement: Supplementary file 1 [file ijms-22-12577-s001.zip]

Archive with 1 entries (1 files):
- ijms-1446312-supplementary.pdf
